# Supplementary material for: An Introduction to the Objective Psychophysics Toolbox
Source: Front Psychol. 2020 Nov 2;11:585437. doi: 10.3389/fpsyg.2020.585437 (PMC7667244; doi:10.3389/fpsyg.2020.585437)
Supplement: Supplementary file 1 [file Data_Sheet_1.zip]

Archive with 3 entries (2 files):
- supplementaries/
- supplementaries/with_o_ptb.m
- supplementaries/without_o_ptb.m
