# Supplementary material for: An Introduction to the Objective Psychophysics Toolbox
Source: Front Psychol. 2020 Nov 2;11:585437. doi: 10.3389/fpsyg.2020.585437 (PMC7667244; doi:10.3389/fpsyg.2020.585437)
Supplement: Supplementary file 1 [file Data_Sheet_1.zip › supplementaries/with_o_ptb.m]

%% clear
clear all global
close all

%% initialize o_ptb
restoredefaultpath;

% Add the o_ptb folder to the Matlab path. Either set the
% O_PTB_FOLDER environment variable to the folder that 
% contains the o_ptb or substitute the "getenv" call by
% a string pointing to that folder.

addpath(getenv('O_PTB_FOLDER'));

% Initialize the Psychophysics Toolbox. For this to work,
% the environment variable "O_PTB_PTB_FOLDER" needs to be
% set to the folder containing the PsychToolbox. You can
% also provide that path as an argument to this
% function like:
%
%   o_ptb.init_ptb('/home/user/Psychtoolbox-3');

o_ptb.init_ptb();

%% configure o_ptb...
ptb_cfg = o_ptb.PTB_Config();
ptb_cfg.fullscreen = false;
ptb_cfg.window_scale = 0.2;
ptb_cfg.skip_sync_test = true;
ptb_cfg.crappy_screen = true;

ptb_cfg.datapixxresponse_config.button_mapping('start') = ...
  ptb_cfg.datapixxresponse_config.Blue;
ptb_cfg.keyboardresponse_config.button_mapping('start') = ...
  KbName('space');

ptb_cfg.datapixxresponse_config.button_mapping('quit') = ...
  ptb_cfg.datapixxresponse_config.Red;
ptb_cfg.keyboardresponse_config.button_mapping('quit') = ...
  KbName('RightShift');

ptb = o_ptb.PTB.get_instance(ptb_cfg);

%% initialize subsystems
ptb.setup_audio();
ptb.setup_trigger()
ptb.setup_response();
ptb.setup_screen();

%% load image
img = o_ptb.stimuli.visual.Image('stimuli/correct.png');
img.scale(0.4);
img.move(100, -200);

%% load sound
snd = o_ptb.stimuli.auditory.WhiteNoise(0.5);
snd.db = -40;
snd.apply_hanning();

%% draw text on screen and wait for button or key press
text = o_ptb.stimuli.visual.Text(...
  'Please press the start key (Space) or button (Blue)');
ptb.draw(text);

ptb.flip();

ptb.wait_for_keys('start');

%% draw stimulus, play sound and send trigger on flip
ptb.draw(img);
ptb.prepare_audio(snd);
ptb.schedule_audio();

ptb.prepare_trigger(255)
ptb.schedule_trigger();

ptb.play_on_flip();

ts = ptb.flip();

%% show exit screen after 2 seconds
text = o_ptb.stimuli.visual.Text('Please press the quit key (Right Shift) or button (Red)');
ptb.draw(text);

ptb.flip(ts + 2);

ptb.wait_for_keys('quit');

%% exit
sca
