# Supplementary material for: An Introduction to the Objective Psychophysics Toolbox
Source: Front Psychol. 2020 Nov 2;11:585437. doi: 10.3389/fpsyg.2020.585437 (PMC7667244; doi:10.3389/fpsyg.2020.585437)
Supplement: Supplementary file 1 [file Data_Sheet_1.zip › supplementaries/without_o_ptb.m]

%% clear
clear all global
close all

%% initialize ptb
restoredefaultpath;
% Initialize the Psychophysics Toolbox. Set the
% environment variable "O_PTB_PTB_FOLDER" or point
% ptb_folder to it directly.
ptb_folder = getenv('O_PTB_PTB_FOLDER');
addpath(genpath(ptb_folder));

if ispc
  addpath(fullfile(ptb_folder, 'PsychBasic', 'MatlabWindowsFilesR2007a'));
end %if
KbName('UnifyKeyNames');
has_datapixx = false;
try
  Datapixx('Open');
  has_datapixx = true;
catch
end %try

%% set some variables
final_screen_size = [1920 1080];
window_scale = 0.2;
window_resolution = final_screen_size * window_scale;

%% setup the screen
Screen('Preference', 'SkipSyncTests', 1);
PsychImaging('PrepareConfiguration');
PsychImaging('AddTask', 'General', 'FloatingPoint32BitIfPossible');
PsychImaging('AddTask', 'General', 'UsePanelFitter',...
  final_screen_size, 'Aspect');
Screen('Preference', 'ConserveVRAM', 64);
[win_handle, win_rect] = PsychImaging('OpenWindow', 0, ...
  128, [0 0 window_resolution], [], [], [], [], [], kPsychGUIWindow);
Screen('BlendFunction', win_handle, 'GL_SRC_ALPHA', ...
  'GL_ONE_MINUS_SRC_ALPHA');

%% setup audio
psychportaudio_device = 3;
psychportaudio_sfreq = 44100;

if has_datapixx
  PsychDataPixx('Open');
  Datapixx('InitAudio');
  Datapixx('StopAudioSchedule');
  Datapixx('RegWrRd');
else
  InitializePsychSound();
  pa_handle = PsychPortAudio('Open', ...
    psychportaudio_device, 1, 4, psychportaudio_sfreq);
end %if

%% setup response
red_button = 1;
blue_button = 4;
if has_datapixx
  ResponsePixx('Open');
end %if

%% setup triggers
trigger_length = 0.01;
if has_datapixx
  Datapixx('StopDoutSchedule');
  Datapixx('RegWrRd');
end %if

%% load image
scale = 0.4;
[im_data, ~, transparency] = imread('stimuli/correct.png');
if ~isempty(transparency)
  im_data(:, :, end+1) = transparency;
end %if
im_texture = Screen('MakeTexture', win_handle, im_data);
im_rect = Screen('Rect', im_texture);
im_rect = CenterRect(im_rect, win_rect);
old_rect = im_rect;

im_rect = ScaleRect(im_rect, scale, scale);

xfactor = mean(old_rect([1 3])) - mean(im_rect([1 3]));
yfactor = mean(old_rect([2 4])) - mean(im_rect([2 4]));

im_rect = OffsetRect(im_rect, xfactor, yfactor);

im_rect = OffsetRect(im_rect, 100, -200);

%% load sound
db = -40;
srate = 44100;

snd_data = (rand(srate * 0.5, 1) * 2) -1;

new_absmax = 10.^(db./20);
cur_absmax = max(abs(snd_data));
snd_data = snd_data.*(new_absmax/cur_absmax);

snd_data = snd_data .* hanning(length(snd_data));

snd_data = repmat(snd_data, 1, 2);

%% draw text on screen and wait for button or key press
Screen('TextSize', win_handle, 46);
DrawFormattedText(win_handle, ...
  'Please press the start key (Space) or button (Blue)', ...
  'center', 'center', 0);
Screen('Flip', win_handle);

if has_datapixx
  ResponsePixx('StartNow', true);
  button_states = [];
  while isempty(button_states) || ...
      button_states(blue_button) ~= 0
    button_states = ResponsePixx('GetLoggedResponses', 1, true);
  end %while
  ResponsePixx('StopNow');
else
  key_states = zeros(1, 255);
  while key_states(KbName('Space')) == 0
    [~, key_states] = KbWait();
  end %while
end %if

%% draw stimulus, play sound and send trigger on flip
Screen('DrawTexture', win_handle, im_texture, [], im_rect);

if has_datapixx
  Datapixx('WriteAudioBuffer', snd_data');
  Datapixx('SetAudioSchedule', 0, srate, length(snd_data));
  Datapixx('StartAudioSchedule');
  
  trigger_sequence = [...
    ones(1, floor(trigger_length * srate)) * 255 0];
  Datapixx('WriteDoutBuffer', trigger_sequence);
  Datapixx('SetDoutSchedule', 0, srate, ...
    length(trigger_sequence));
  Datapixx('StartDoutSchedule');
else
  PsychPortAudio('FillBuffer', pa_handle, snd_data', 0, 0);
end %if

ts = Screen('Flip', win_handle);

if has_datapixx
  Datapixx('RegWrRd');
else
  PsychPortAudio('Start', pa_handle, [], [], 1);
  disp('Trigger fired');
end %if

%% show exit screen after 2 seconds
DrawFormattedText(win_handle, 'Please press the quit key (Right Shift) or button (Red)',...
  'center', 'center', 0);

Screen('Flip', win_handle, ts + 2);

if has_datapixx
  ResponsePixx('StartNow', true);
  button_states = [];
  while isempty(button_states) || button_states(red_button) ~= 0
    button_states = ResponsePixx('GetLoggedResponses', 1, true);
  end %while
  ResponsePixx('StopNow');
else
  key_states = zeros(1, 255);
  while key_states(KbName('RightShift')) == 0
    [~, key_states] = KbWait();
  end %while
end %if

%% exit
sca
